# Supplementary material for: Dynamic Phenomena and Complexation Effects in the α-Lithiation and Asymmetric Functionalization of Azetidines
Source: Molecules. 2022 Apr 29;27(9):2847. doi: 10.3390/molecules27092847 (PMC9103493; doi:10.3390/molecules27092847)
Supplement: Supplementary file 1 [file molecules-27-02847-s001.zip]

Archive with 1 entries (1 files):
- molecules-1670259-supplementary.pdf
